# Supplementary material for: Interfacial Engineering of Leaf-like Bimetallic MOF-Based Co@NC Nanoarrays Coupled with Ultrathin CoFe-LDH Nanosheets for Rechargeable and Flexible Zn-Air Batteries
Source: Polymers (Basel). 2023 Jan 31;15(3):734. doi: 10.3390/polym15030734 (PMC9919106; doi:10.3390/polym15030734)
Supplement: Supplementary file 1 [file polymers-15-00734-s001.zip]

Archive with 1 entries (1 files):
- polymers-2163449-supplementary.pdf
